# Supplementary material for: Resistance training presents beneficial effects on bone development of adolescents engaged in swimming but not in impact sports: ABCD Growth Study
Source: BMC Pediatr. 2024 Apr 9;24:247. doi: 10.1186/s12887-024-04634-0 (PMC11003018; doi:10.1186/s12887-024-04634-0)
Supplement: Supplementary file 1 — Supplementary Material 1 [file 12887_2024_4634_MOESM1_ESM.xlsx]

## Sheet: Dataset_manuscript
ID	Age_1	Age_2	Status_Maturation	Sex	Sport_modality	Esporte_impacto	bodymass_kg1	bodymass_kg2	Staturecm_1	Staturecm_2	PHV_1	Time_in_sport	frequencyoftraining	minutes_per_day	Sport_min_week	resistance_training	BMD_arms_1	BMD_arms_2	BMD_Legs_1	BMD_Legs_2	BMD_total_spine_1	BMD_total_spine_2	BMD_WBLH_1	BMD_WBLH_2	BMD_Total_1	BMD_Total_2	Fat_mass_percentage_1	Fat_mass_percentage_2	Total_lean_g_1	Total_lean_g_2	Resitance_Training_baseline	dif_BMD_arms	dif_BMD_legs	dif_BMD_total_spine	dif_BMD_WBLH
173	11.0658	12.1178	-1	1	8	1	43.6	51.9	149.5	161.5	-2.19306	23	6	150	900	0	0.643	0.768	1.037	1.161	0.779	0.835	0.852	0.936	0.97	1.025	22.3	16.8	31584	40667	1	0.125	0.124	0.056	0.084
184	11.1534	12.1945	-1	1	8	1	35.5	44.2	150.9	162.6	-2.13407	36	6	150	900	0	0.67	0.77	0.972	1.096	0.821	0.842	0.827	0.917	0.898	0.98	7.6	9.9	30705	37999	1	0.1	0.124	0.021	0.09
183	11.5288	12.463	0	1	8	1	39.1	41.5	144.8	155	-0.306632	84	5	120	600	0	0.644	0.711	0.918	0.971	0.881	0.887	0.808	0.849	0.883	0.913	24.2	13.4	27493	34826	1	0.067	0.053	0.006	0.041
177	11.5479	12.6	-1	1	8	1	55.5	61.6	152	160	-1.60587	60	6	150	900	0	0.702	0.781	1.135	1.193	0.958	0.878	0.951	0.977	1.038	1.054	35.5	31.8	33471	39774	1	0.079	0.058	-0.08	0.026
187	11.5781	12.6329	-1	1	8	1	59	66.5	164	170.6	-1.20579	13	6	150	900	0	0.714	0.775	1.174	1.245	0.952	0.955	0.977	1.001	1.072	1.091	33	33.2	36809	42228	1	0.061	0.071	0.003	0.024
190	11.663	12.6767	-1	0	8	1	47.2	53	166.6	174.5	0.963461	96	3	150	450	0	0.665	0.74	1.128	1.192	0.912	0.885	0.925	0.963	1.003	1.035	26.9	25.8	31875	36268	1	0.075	0.064	-0.027	0.038
185	12.4959	13.5534	0	1	8	1	40.1	42.5	144	153.1	-2.24228	24	6	150	900	0	0.672	0.755	0.978	1.036	0.794	0.779	0.832	0.884	0.932	0.964	28.4	21.5	26747	32233	1	0.083	0.058	-0.015	0.052
176	12.6932	13.7342	0	1	8	1	47	51.2	153	174.3	-1.34187	12	6	180	1080	0	0.645	0.722	1.081	1.08	0.888	0.851	0.879	0.898	0.98	0.981	26.6	21.4	32329	38408	1	0.077	-0.001	-0.037	0.019
182	12.8329	13.8822	0	1	8	1	46.4	51.2	159.5	166.5	-0.762784	31	6	135	810	0	0.71	0.784	1.086	1.166	0.919	0.784	0.927	0.954	1.003	1.029	12.1	11.3	37931	43870	1	0.074	0.08	-0.135	0.027
191	13.3863	14.4356	0	0	8	1	37.6	44	150.7	155.5	0.6541	18	6	120	720	0	0.702	0.782	1.015	1.08	0.888	0.926	0.867	0.911	1.003	1.053	19.2	28.2	28204	29364	1	0.08	0.065	0.038	0.044
197	13.8548	14.9068	0	0	8	1	49.5	56.1	159.1	161.5	1.44427	96	5	120	600	0	0.789	0.843	1.235	1.284	1.225	1.09	1.024	1.032	1.112	1.121	29.9	38.4	32027	32935	1	0.054	0.049	-0.135	0.008
172	13.9699	15.0247	1	0	8	1	52	42.6	157.7	152.5	1.46513	46	6	150	900	0	0.77	0.824	1.153	1.171	1.087	0.961	0.993	0.977	1.126	1.115	28.9	33.3	34298	35149	1	0.054	0.018	-0.126	-0.016
186	14.4247	15.474	0	1	8	1	53.7	60.7	166.8	172.5	0.498138	29	6	135	810	0	0.741	0.851	1.149	1.275	0.887	0.915	0.94	1.018	1.035	1.111	12.5	14.9	44219	49923	1	0.11	0.126	0.028	0.078
174	14.4548	15.5123	0	1	8	1	60.1	66.4	170.9	173.5	0.807776	38	6	120	720	0	0.865	0.924	1.171	1.264	1	0.946	0.998	1.026	1.061	1.1	9.2	12.8	51888	55207	1	0.059	0.093	-0.054	0.028
195	14.6192	15.5945	1	0	8	1	54.1	58.8	157.9	158.6	1.97736	84	6	150	900	0	0.793	0.857	1.103	1.142	1.113	1.072	0.986	0.99	1.079	1.082	26.1	29.7	37410	39562	1	0.064	0.039	-0.041	0.004
199	17.5507	18.6082	0	1	8	1	82.1	85	178.7	179.8	3.11337	117	6	150	900	0	1.01	0.893	1.396	1.451	1.26	1.232	1.186	1.149	1.272	1.239	26.9	27.5	56906	60174	1	-0.117	0.055	-0.028	-0.037
178	18.6493	19.7041	1	1	8	1	62.7	63.1	171	172.1	3.09638	171	6	150	900	0	1.008	1.021	1.421	1.449	1.199	1.126	1.197	1.167	1.292	1.269	9.3	11.6	53568	53546	1	0.013	0.028	-0.073	-0.03
180	12.6192	16.6356	0	1	8	1	61.1	67	170	172	-0.0335681	96	6	120	720	1	0.895	0.984	1.261	1.319	1.131	1.059	1.061	1.101	1.173	1.217	9.5	10.3	52686	59006	2	0.089	0.058	-0.072	0.04
194	14.2164	15.2521	-1	1	8	1	64.7	71.1	169.7	172.6	0.916414	96	5	150	750	1	0.88	0.945	1.308	1.371	1.024	1.058	1.069	1.11	1.159	1.201	12.7	13.3	53331	59081	2	0.065	0.063	0.034	0.041
200	15.5562	16.5973	-1	1	8	1	83.1	87.2	183.6	184.8	2.57524	36	6	150	900	1	0.972	1.04	1.446	1.478	1.292	1.229	1.232	1.251	1.314	1.339	16.5	15.7	66116	67616	2	0.068	0.032	-0.063	0.019
189	16.3616	17.4192	1	0	8	1	54.5	54.7	160.4	161.5	2.78914	108	6	150	900	1	0.764	0.826	1.07	1.115	1.086	1.059	0.952	0.962	1.07	1.084	26.9	23.9	31875	40501	2	0.062	0.045	-0.027	0.01
181	16.6219	17.663	1	0	8	1	57.5	58	167.4	169.3	3.3698	108	6	180	1080	1	0.801	0.89	1.099	1.156	1.137	1.11	0.983	0.999	1.104	1.124	22	23.2	42041	42269	2	0.089	0.057	-0.027	0.016
201	17.5589	18.6137	1	1	8	1	69.3	63.1	173.6	176	2.72497	69	6	135	810	1	0.844	0.873	1.265	1.32	1.169	1.043	1.066	1.064	1.162	1.162	13.7	15.7	51982	50926	2	0.029	0.055	-0.126	-0.002
168	17.7726	18.8219	1	1	8	1	71.6	71.2	182	183.1	3.39128	96	6	180	1080	1	0.915	0.963	1.217	1.229	1.059	0.91	1.045	1.034	1.159	1.15	8.7	8.2	62122	64758	2	0.048	0.012	-0.149	-0.011
188	18.2959	19.3315	1	0	8	1	56.6	56.9	168	169	4.43208	147	6	360	2160	1	0.845	0.891	1.206	1.225	1.162	1.038	1.044	1.051	1.184	1.176	23.5	23.2	40143	41443	2	0.046	0.019	-0.124	0.007
16	16.5041	17.5233	1	0	1	2	58.9	56.1	167.2	165.6	3.25572	72	6	180	1080	0	0.839	0.87	1.426	1.497	1.273	1.273	1.174	1.208	1.305	1.348	19	15.2	44470	44666	3	0.031	0.071	0	0.034
13	16.8192	17.8986	0	1	1	2	73.7	77.3	190.3	190.1	3.19117	28	5	210	1050	0	1.118	1.118	1.878	1.878	1.373	1.321	1.46	1.459	1.524	1.524	6.3	6.3	65147	65144	3	0	0	-0.052	-0.001
36	10.5507	11.4986	0	1	2	2	38.3	40.8	143.1	144.9	-2.70593	66	5	240	1200	0	0.592	0.668	0.908	0.956	0.816	0.832	0.784	0.833	0.875	0.919	29.1	29.7	25173	26667	3	0.076	0.048	0.016	0.049
25	10.5644	11.5123	0	1	2	2	35.2	34.9	143	146.8	-2.90642	12	5	180	900	0	0.624	0.693	0.947	1.004	0.716	0.733	0.798	0.842	0.905	0.958	22.3	21.1	25119	25365	3	0.069	0.057	0.017	0.044
26	11.5644	12.5123	-1	1	2	2	64.9	66.8	160	166	-1.07976	48	5	180	900	0	0.694	0.802	1.158	1.268	0.976	0.992	0.962	1.052	1.001	1.09	34.7	28.8	39613	45038	3	0.108	0.11	0.016	0.09
37	11.6329	12.5808	-1	0	2	2	79.6	88	162.7	164.5	1.13375	36	3	210	630	0	0.894	0.908	1.209	1.289	1.078	1.164	1.068	1.132	1.114	1.194	45.7	45.2	41064	45896	3	0.014	0.08	0.086	0.064
29	11.9123	12.8603	0	1	2	2	44.4	47.1	146.3	149	-1.92208	48	3	180	540	0	0.657	0.72	1.074	1.104	0.895	0.934	0.895	0.928	0.985	1.025	28.5	29.9	29441	30920	3	0.063	0.03	0.039	0.033
32	12.4274	13.3753	-1	1	2	2	48.4	55.3	168.7	173.9	-0.518489	36	3	120	360	0	0.707	0.803	1.053	1.204	0.932	0.998	0.922	1.044	0.982	1.102	15.5	17.3	38275	43088	3	0.096	0.151	0.066	0.122
31	12.811	13.7589	-1	1	2	2	85.6	94.2	165.8	170	-0.0452466	108	4	180	720	0	0.9	0.908	1.313	1.394	1.157	1.144	1.126	1.187	1.2	1.264	46	43.5	43539	50517	3	0.008	0.081	-0.013	0.061
27	12.8411	13.789	0	1	2	2	51.9	57.7	164.5	168.9	-0.280457	36	4	240	960	0	0.734	0.845	1.232	1.395	0.948	1.028	0.986	1.108	1.069	1.188	14.3	15	41231	46279	3	0.111	0.163	0.08	0.122
33	13.5808	14.5288	0	1	2	2	60.4	60.6	164.5	167.6	0.441971	90	1	120	120	0	0.818	0.902	1.3	1.362	1.087	1.164	1.087	1.153	1.147	1.215	27.6	22	40876	44687	3	0.084	0.062	0.077	0.066
28	16.5753	17.5233	1	1	2	2	70.7	81.6	165.5	170.6	1.52916	48	5	210	1050	0	0.796	0.876	1.23	1.324	0.989	0.98	1.025	1.108	1.106	1.179	47.3	46.7	34667	41063	3	0.08	0.094	-0.009	0.083
43	10.0603	11.0685	-1	1	3	2	59.7	67.1	158.7	165	-1.71396	24	2	120	240	0	0.679	0.742	1.094	1.165	0.921	0.92	0.921	0.982	1.017	1.08	34.5	36.3	36560	40436	3	0.063	0.071	-0.001	0.061
74	11.7562	12.9644	0	1	3	2	43.7	49.2	165.5	174.7	-1.0175	36	2	60	120	0	0.767	0.753	1.185	1.286	0.932	0.929	0.969	1.028	1.061	1.099	15.1	7.7	34634	42808	3	-0.014	0.101	-0.003	0.059
46	11.8658	12.8712	0	1	3	2	44.9	54.1	160.1	165.4	-1.50452	36	2	120	240	0	0.691	0.736	1.08	1.148	0.959	0.99	0.927	0.977	1.04	1.081	26.3	34.2	30599	33428	3	0.045	0.068	0.031	0.05
50	12.1425	13.2658	0	1	3	2	34.2	43.2	146.6	158.8	-2.37952	3	2	120	240	0	0.7	0.763	1.018	1.076	0.804	0.831	0.864	0.912	0.983	0.986	16.8	15.8	26228	34093	3	0.063	0.058	0.027	0.048
61	12.3589	13.3671	0	1	3	2	52.3	55.2	163.8	173.9	-1.26545	1	2	120	240	0	0.66	0.837	1.114	1.311	0.897	0.991	0.918	0.936	0.987	1.16	28.1	8.2	35108	42076	3	0.177	0.197	0.094	0.018
71	12.5918	13.6027	-1	1	3	2	61.9	64.2	176.8	186.5	-0.338361	12	2	120	240	0	0.71	0.798	1.19	1.352	0.903	0.978	0.96	1.071	0.997	1.106	12.2	10.2	45278	54445	3	0.088	0.162	0.075	0.111
56	12.8658	13.8877	-1	1	3	2	71.5	77.6	185.5	189.4	0.55194	24	4	120	480	0	0.953	1.1	1.329	1.475	1.02	1.099	1.108	1.228	1.156	1.281	13.7	10.8	58880	66246	3	0.147	0.146	0.079	0.12
39	13.0329	14.0411	-1	1	3	2	64.3	72.8	177.4	182.3	-0.0528234	48	2	120	240	0	0.727	0.864	1.278	1.511	1.003	1.224	1.025	1.207	1.077	1.267	15.8	18.7	51052	56068	3	0.137	0.233	0.221	0.182
65	13.6658	14.6904	-1	1	3	2	63.1	68.8	188.6	191.8	1.22811	24	3	120	360	0	0.923	0.909	1.35	1.466	1.216	1.206	1.153	1.195	1.206	1.242	9.8	9.2	53305	58245	3	-0.014	0.116	-0.01	0.042
58	13.7315	14.8247	-1	1	3	2	69.9	78.4	188.6	193.5	1.17543	48	3	120	360	0	0.903	1.012	1.4	1.515	1.188	1.278	1.177	1.275	1.257	1.343	12.7	12.9	57551	64330	3	0.109	0.115	0.09	0.098
62	13.737	14.7753	0	1	3	2	49.2	57	169	176.6	-0.164995	38	6	180	1080	0	0.715	0.837	1.173	1.311	0.92	0.991	0.956	1.078	1.048	1.16	10.9	8.2	41189	49435	3	0.122	0.138	0.071	0.122
51	13.8329	14.8411	-1	1	3	2	61.9	65.9	185.1	188	0.953005	36	2	120	240	0	0.947	0.898	1.31	1.44	1.04	1.122	1.109	1.168	1.18	1.237	14.1	10.8	50257	55260	3	-0.049	0.13	0.082	0.059
42	13.8521	15.0877	0	1	3	2	63.2	67.8	179	179.4	0.761763	30	5	150	750	0	0.871	0.949	1.479	1.6	1.183	1.25	1.195	1.284	1.319	1.424	10.9	13.4	52803	54921	3	0.078	0.121	0.067	0.089
72	14.0247	15.0493	-1	1	3	2	70.4	70.8	188	189.8	1.14829	148	4	180	720	0	1.031	1.102	1.55	1.646	1.272	1.258	1.277	1.345	1.337	1.418	13.6	9.8	57231	60362	3	0.071	0.096	-0.014	0.068
57	14.1452	15.1507	0	1	3	2	68.1	69.9	176.4	179.7	1.10731	36	2	120	240	0	0.857	0.856	1.357	1.474	1.12	1.125	1.11	1.176	1.158	1.226	25.1	16.1	47928	55557	3	-0.001	0.117	0.005	0.066
73	14.2274	15.6603	0	1	3	2	74.1	77.9	183.3	185.4	0.805371	24	6	180	1080	0	0.898	0.948	1.553	1.572	1.195	1.169	1.248	1.28	1.283	1.321	12.6	14.3	62462	63167	3	0.05	0.019	-0.026	0.032
63	14.6685	15.7123	-1	1	3	2	66.9	67.9	184.6	185.5	1.82102	48	6	240	1440	0	1.005	0.913	1.49	1.554	1.071	1.032	1.188	1.201	1.26	1.278	10.2	9.5	56965	58089	3	-0.092	0.064	-0.039	0.013
48	14.6849	15.7288	0	1	3	2	56.7	62	163.5	169.2	0.404357	108	6	180	1080	0	0.759	0.84	1.183	1.325	0.95	1.028	1.065	1.085	1.065	1.169	13.5	14.6	46229	50035	3	0.081	0.142	0.078	0.02
55	14.6849	15.6932	0	1	3	2	63.7	64.2	188.9	190.7	1.13536	24	6	180	1080	0	0.856	0.94	1.486	1.579	1.132	1.188	1.185	1.272	1.234	1.331	9.5	8.3	54419	54769	3	0.084	0.093	0.056	0.087
59	15.4986	16.9288	0	1	3	2	62.4	70.3	176.4	180.2	1.50539	36	6	180	1080	0	0.786	0.86	1.301	1.349	1.019	1.103	1.056	1.111	1.12	1.185	10.1	12.9	55576	58044	3	0.074	0.048	0.084	0.055
44	15.7397	16.7699	0	1	3	2	64.2	69.3	168.2	168.8	1.78804	9	6	180	1080	0	0.871	0.921	1.372	1.427	1.05	1.148	1.119	1.172	1.211	1.276	14.6	21.8	51881	51321	3	0.05	0.055	0.098	0.053
106	11.8329	12.7671	-1	0	4	2	45.3	54.2	157.8	165.3	0.0257695	72	3	240	720	0	0.776	0.848	1.229	1.372	0.901	0.956	0.944	1.08	1.075	1.148	21.5	16.1	33105	41589	3	0.072	0.143	0.055	0.136
103	12.3233	13.3397	0	0	4	2	43.3	48.6	159.5	163.1	0.480435	24	2	180	360	0	0.788	0.824	1.221	1.219	1.038	1.036	1.016	1.027	1.088	1.113	21.6	29.4	31327	31826	3	0.036	-0.002	-0.002	0.011
98	12.789	13.8055	0	0	4	2	39.8	44.8	153.3	155.5	0.263466	17	2	180	360	0	0.747	0.79	1.077	1.092	0.913	0.901	0.922	0.928	1.015	1.035	25.9	33.9	27105	27144	3	0.043	0.015	-0.012	0.006
101	12.8247	13.8411	0	0	4	2	36.1	45.8	153.9	161.9	0.31036	48	3	210	630	0	0.738	0.788	1.112	1.19	0.901	0.928	0.93	0.988	1.049	1.109	11.2	16.8	29621	33470	3	0.05	0.078	0.027	0.058
277	12.4164	13.5315	0	0	9	2	53.6	57	160.8	162.5	0.940458	5	1	60	60	0	0.781	0.831	1.239	1.25	1.114	1.187	1.051	1.084	1.163	1.209	27.7	30.4	35969	37034	3	0.05	0.011	0.073	0.033
274	12.726	13.8411	0	1	9	2	41	49.8	162.3	171.6	-1.1786	36	2	180	360	0	0.695	0.769	1.161	1.241	0.902	0.936	0.97	1.046	1.067	1.127	10.2	12.7	34154	40566	3	0.074	0.08	0.034	0.076
276	13.0219	14.137	0	1	9	2	57	56.9	163.3	170.1	-0.228628	18	1	60	60	0	0.738	0.831	1.235	1.327	1.051	1.062	0.972	1.055	1.054	1.139	34.2	25	34964	40194	3	0.093	0.092	0.011	0.083
285	13.0384	14.1534	0	1	9	2	54.8	62.5	163.7	172.5	-0.366446	3	1	60	60	0	0.721	0.813	1.121	1.271	0.854	0.954	0.925	1.041	1.039	1.15	14.7	14.3	44005	50356	3	0.092	0.15	0.1	0.116
279	13.2712	14.3863	0	1	9	2	57.4	58.3	164.8	167.7	-0.256958	24	2	60	120	0	0.686	0.77	1.175	1.311	0.946	0.918	0.95	1.028	1.05	1.128	22.2	16.3	41595	45862	3	0.084	0.136	-0.028	0.078
280	13.9808	14.9507	0	1	9	2	55.1	62.5	175.1	180.2	0.438485	60	5	180	900	0	0.716	0.783	1.198	1.313	0.892	0.973	0.989	1.074	1.04	1.131	13.4	15.7	45072	49998	3	0.067	0.115	0.081	0.085
272	14.389	15.5233	-1	1	9	2	91.3	101	165	165.5	1.34837	48	5	300	1500	0	0.978	1.064	1.479	1.443	1.241	1.258	1.23	1.22	1.273	1.266	41.5	42.2	50455	56384	3	0.086	-0.036	0.017	-0.01
271	17.0247	18.1397	1	1	9	2	57.4	57.5	163.4	162.8	2.11583	12	2	300	600	0	0.847	0.863	1.391	1.389	1.08	1.038	1.113	1.108	1.188	1.198	9.2	12.1	49095	47764	3	0.016	-0.002	-0.042	-0.005
23	16.0932	17.1068	0	0	1	2	71.8	70.9	183.5	182.3	4.32246	60	6	180	1080	1	1.018	1.069	1.455	1.459	1.346	1.349	1.237	1.255	1.373	1.402	21.4	23.5	52717	50978	4	0.051	0.004	0.003	0.018
12	16.474	17.4877	1	1	1	2	73.7	74.4	172.2	172.1	1.73114	60	6	240	1440	1	0.926	0.958	1.585	1.617	1.223	1.194	1.276	1.304	1.33	1.372	10.6	8.9	62513	64436	4	0.032	0.032	-0.029	0.028
20	16.5699	17.5836	1	0	1	2	57.8	56.4	171.5	170.9	3.6978	48	2	60	120	1	0.824	0.878	1.501	1.541	1.293	1.272	1.176	1.214	1.305	1.344	13.7	10.2	46539	47398	4	0.054	0.04	-0.021	0.038
10	16.8055	17.8192	1	0	1	2	66.9	69.6	170.6	169.7	3.89718	24	6	180	1080	1	0.884	1.101	1.426	1.456	1.3	1.361	1.197	1.258	1.29	1.357	25.9	25.7	46538	49053	4	0.217	0.03	0.061	0.061
24	16.9425	17.9562	0	1	1	2	76.8	77.1	186	185.4	3.08695	66	6	270	1620	1	1.018	1.076	1.509	1.533	1.236	1.216	1.253	1.277	1.334	1.367	12.2	10.7	63521	65428	4	0.058	0.024	-0.02	0.024
11	17.6603	18.5315	1	1	1	2	57	57.2	177.1	177	2.56692	60	6	150	900	1	0.763	0.898	1.319	1.329	1.008	1.007	1.064	1.098	1.153	1.189	10.4	10.1	47648	48575	4	0.135	0.01	-0.001	0.034
47	13.1534	14.1699	0	1	3	2	43.1	53.1	165.4	169.6	-0.594814	74	4	180	720	1	0.706	0.894	1.171	1.319	0.879	0.973	0.957	1.097	1.004	1.127	14.8	8.5	35154	43579	4	0.188	0.148	0.094	0.14
69	13.9233	15.3534	-1	1	3	2	86.7	98.9	181.8	186.5	1.45446	48	4	180	720	1	0.928	0.969	1.384	1.462	1.176	1.254	1.177	1.238	1.226	1.296	25.9	22.2	63335	73509	4	0.041	0.078	0.078	0.061
100	13.2055	14.2219	0	0	4	2	38.8	45	152	160	0.56763	15	3	240	720	1	0.749	0.785	1.11	1.175	0.998	1.02	0.945	0.993	1.049	1.09	14.1	19.8	30913	33688	4	0.036	0.065	0.022	0.048
105	14.8932	15.9452	1	0	4	2	50.1	53.6	164.4	164	2.1977	50	3	240	720	1	0.929	0.942	1.37	1.369	1.317	1.311	1.161	1.188	1.281	1.322	19.4	26.1	37596	36977	4	0.013	-0.001	-0.006	0.027
102	15.0192	16.0356	1	0	4	2	50.6	52.1	158.6	157.2	1.88423	99	3	240	720	1	0.876	0.954	1.271	1.36	1.13	1.095	1.073	1.101	1.148	1.181	25	29	35282	35633	4	0.078	0.089	-0.035	0.028
99	15.0795	16.0959	1	0	4	2	47.1	51.5	162.4	162.5	2.21168	108	5	150	750	1	0.873	0.91	1.333	1.354	1.174	1.159	1.101	1.106	1.208	1.225	14.4	18.7	37745	37964	4	0.037	0.021	-0.015	0.005
97	15.1808	16.1973	0	0	4	2	57.9	57.6	170.5	170.9	2.77045	72	3	240	720	1	0.883	0.916	1.17	1.213	1.242	1.145	1.04	1.048	1.148	1.176	22.4	28	41877	39185	4	0.033	0.043	-0.097	0.008
104	15.5534	16.5699	1	0	4	2	44.9	47.8	161.7	162.1	2.43326	84	3	150	450	1	0.837	0.871	1.275	1.283	1.17	1.142	1.05	1.055	1.118	1.131	15.5	17.9	35084	36471	4	0.034	0.008	-0.028	0.005
278	11.9014	13.0164	-1	0	9	2	55.6	64.1	155.2	156.4	0.519335	53	2	60	120	1	0.674	0.772	1.129	1.168	1.091	1.162	0.957	1.02	1.058	1.132	36.3	43.2	33011	33899	4	0.098	0.039	0.071	0.063
267	12.5041	13.6192	-1	1	9	2	69.3	89.8	162.2	170.2	0.00508231	12	1	120	120	1	0.768	0.769	1.134	1.256	0.962	1.091	0.97	1.067	1.059	1.148	35	41.2	42669	49519	4	0.001	0.122	0.129	0.097
282	13.0356	14.1507	0	1	9	2	55.7	60.1	161	165.3	-0.368377	24	1	60	60	1	0.693	0.774	1.161	1.272	0.939	0.929	0.96	1.036	1.058	1.135	17.9	17.9	42844	46368	4	0.081	0.111	-0.01	0.076
268	13.2849	14.4	0	1	9	2	25.8	58.2	162.2	174.3	-0.989787	3	1	60	60	1	0.638	0.734	1.016	1.118	0.811	0.892	0.88	0.941	0.952	1.012	28.1	16.9	35461	45513	4	0.096	0.102	0.081	0.061
269	13.3945	14.5096	0	0	9	2	57.6	61.8	163.1	163.8	1.49587	36	1	60	60	1	0.737	0.787	1.234	1.298	1.1	1.23	1.017	1.083	1.1	1.176	33.5	37.6	35647	35875	4	0.05	0.064	0.13	0.066
270	13.6301	14.7452	0	1	9	2	62	65	169.5	171.6	0.352442	12	2	60	120	1	0.697	0.798	1.214	1.221	0.971	1.02	0.902	1.022	1.039	1.098	23.3	21.5	44928	48138	4	0.101	0.007	0.049	0.12
283	14.0904	15.2055	-1	1	9	2	74.6	94.5	171.1	174.5	0.805742	36	1	90	90	1	0.944	1.068	1.51	1.592	1.159	1.291	1.214	1.344	1.283	1.424	33.2	38.8	46800	54900	4	0.124	0.082	0.132	0.13
